# Supplementary material for: Ultrasound-Guided Supraclavicular Nerves Block for Acute Pain Management in Clavicular Fractures—A Pragmatic Randomized Trial
Source: J Clin Med. 2025 Nov 20;14(22):8249. doi: 10.3390/jcm14228249 (PMC12653940; doi:10.3390/jcm14228249)
Supplement: Supplementary file 1 [file jcm-14-08249-s001.zip]

Archive with 1 entries (1 files):
- jcm-3962053-supplementary.pdf
